# Supplementary material for: Mountain Refugia Play a Role in Soil Arthropod Speciation on Madagascar: A Case Study of the Endemic Giant Fire-Millipede Genus Aphistogoniulus
Source: PLoS One. 2011 Dec 6;6(12):e28035. doi: 10.1371/journal.pone.0028035 (PMC3232213; doi:10.1371/journal.pone.0028035)
Supplement: Supporting Information S10 — Uncorrected Pairwise Distances of the COI, 16S, and 18S dataset. (XLS) [file pone.0028035.s010.xls]

## Sheet: MatrixOutput
Seq1_[organism=Aphistogoniulus_corallipes]_SP062_COI
Seq2_[organism=Aphistogoniulus_corallipes]_SP063_COI	0
Seq3_[organism=Aphistogoniulus_cowani]_SP112_COI	0.286284	0.286284
Seq4_[organism=Aphistogoniulus_cowani]_SP113_COI	0.292131	0.292131	0.00397784
Seq5_[organism=Aphistogoniulus_cowani]_SP114_COI	0.295393	0.295393	0.0100053	0.00598877
Seq6_[organism=Aphistogoniulus_erythrocephalus]_SP065_COI	0.317482	0.317482	0.255168	0.260715	0.269953
Seq7_[organism=Aphistogoniulus_erythrocephalus]_SP066_COI	0.36059	0.36059	0.241775	0.236335	0.24527	0.155689
Seq8_[organism=Aphistogoniulus_hova]_SP067_COI	0.397021	0.397021	0.278307	0.28401	0.293578	0.215278	0.199369
Seq9_[organism=Aphistogoniulus_hova]_SP068_COI	0.303025	0.303025	0.267303	0.272943	0.282374	0.207456	0.199551	0.162841
Seq10_[organism=Aphistogoniulus_hova]_SP092_CoI	0.287309	0.287309	0.228999	0.234354	0.243194	0.241727	0.252398	0.20758	0.160884
Seq11_[organism=Aphistogoniulus_infernalis]_SP058_COI	0.229097	0.229097	0.220043	0.225382	0.234172	0.208362	0.25997	0.268805	0.215169	0.262935
Seq12_[organism=Aphistogoniulus_infernalis]_SP059_COI	0.229097	0.229097	0.220043	0.225382	0.234172	0.208362	0.25997	0.268805	0.215169	0.262935	0
Seq13_[organism=Aphistogoniulus_infernalis]_SP060_COI	0.232934	0.232934	0.23636	0.241801	0.250807	0.232928	0.267837	0.269456	0.258352	0.274136	0.0661871	0.0661871
Seq14_[organism=Aphistogoniulus_infernalis]_SP071_COI	0.24687	0.24687	0.254768	0.26036	0.269673	0.209433	0.278869	0.296585	0.252532	0.302365	0.0473037	0.0473037	0.0492128
Seq15_[organism=Aphistogoniulus_jeekeli]_SP069_COI	0.239612	0.239612	0.221581	0.226904	0.235671	0.245425	0.251293	0.277558	0.22111	0.239637	0.170925	0.170925	0.169266	0.169454
Seq16_[organism=Aphistogoniulus_jeekeli]_SP070_COI	0.23077	0.23077	0.228544	0.233944	0.24286	0.255168	0.273771	0.265006	0.229644	0.246843	0.16461	0.16461	0.169469	0.169281	0.152404
Seq17_[organism=Aphistogoniulus_sanguineus]_SP115_Co1	0.290263	0.290263	0.147283	0.152089	0.159802	0.236131	0.255168	0.279228	0.244174	0.238224	0.184296	0.184296	0.217852	0.21705	0.213835	0.209939
Seq18_[organism=Aphistogoniulus_sanguineus]_SP116_COI	0.290263	0.290263	0.147283	0.152089	0.159802	0.236131	0.255168	0.279228	0.244174	0.238224	0.184296	0.184296	0.217852	0.21705	0.213835	0.209939	0
Seq19_[organism=Aphistogoniulus_sanguineus]_SP117_COI	0.290263	0.290263	0.147283	0.152089	0.159802	0.236131	0.255168	0.279228	0.244174	0.238224	0.184296	0.184296	0.217852	0.21705	0.213835	0.209939	0	0
Seq20_[organism=Aphistogoniulus_sanguineus]_SP118_COI	0.290263	0.290263	0.147283	0.152089	0.159802	0.236131	0.255168	0.279228	0.244174	0.238224	0.184296	0.184296	0.217852	0.21705	0.213835	0.209939	0	0	0
Seq21_[organism=Aphistogoniulus_vampyrus]_SP120_COI	0.226853	0.226853	0.247004	0.252504	0.261639	0.283182	0.233202	0.266718	0.236798	0.271519	0.169621	0.169621	0.182485	0.193986	0.176985	0.186064	0.239869	0.239869	0.239869	0.239869
Seq22_[organism=Aphistogoniulus_vampyrus]_SP121_COI	0.204439	0.204439	0.221343	0.22666	0.235416	0.268846	0.251622	0.266835	0.225166	0.274045	0.156467	0.156467	0.169041	0.177814	0.161831	0.17048	0.212538	0.212538	0.212538	0.212538	0.0263032
Seq23_[organism=Colossobolus_semicyclus]_SP073_COI	0.309627	0.309627	0.265483	0.271131	0.280571	0.245451	0.305265	0.267718	0.252892	0.30008	0.20758	0.20758	0.227805	0.225287	0.227635	0.245664	0.276009	0.276009	0.276009	0.276009	0.239765	0.222891
Seq24_[organism=Colossobolus_semicyclus]_SP074_COI	0.316266	0.316266	0.265483	0.271131	0.280571	0.245451	0.305265	0.267718	0.252892	0.30008	0.213164	0.213164	0.233601	0.231066	0.227635	0.251649	0.276009	0.276009	0.276009	0.276009	0.24569	0.228656	0.00398443
Seq25_[organism=Madabolus_maximus]_SP107_COI	0.524342	0.524342	0.400146	0.393552	0.404914	0.465521	0.424987	0.417349	0.394079	0.423866	0.500469	0.500469	0.537776	0.535944	0.450093	0.437736	0.447849	0.447849	0.447849	0.447849	0.454775	0.435566	0.432042	0.432042
Seq26_[organism=Madabolus_maximus]_SP108_COI	0.524342	0.524342	0.400146	0.393552	0.404914	0.465521	0.424987	0.417349	0.394079	0.423866	0.500469	0.500469	0.537776	0.535944	0.450093	0.437736	0.447849	0.447849	0.447849	0.447849	0.454775	0.435566	0.432042	0.432042	0
Seq27_[organism=Spiromimus_simplex]_SP078_COI	0.593153	0.593153	0.615761	0.607228	0.622797	0.627773	0.653597	0.567169	0.645234	0.609971	0.606433	0.606433	0.58159	0.593226	0.532107	0.510251	0.64414	0.64414	0.64414	0.64414	0.569723	0.538129	0.538397	0.547779	0.545857	0.545857
Seq28_[organism=Spiromimus_triaureus]_SP080_COI	0.411608	0.411608	0.367512	0.373877	0.384855	0.295387	0.35405	0.305348	0.335678	0.360533	0.319535	0.319535	0.368506	0.366079	0.323696	0.35296	0.363848	0.363848	0.363848	0.363848	0.355865	0.359024	0.319941	0.319941	0.502646	0.502646	0.715214
16S
Doratogonus
S_simplexSP078_16S_(1,529)	0.4534
S_triaureusSP080_16S_(1,535)	0.462954	0.205716
A_BvampyrusSP120_16S	0.329024	0.253255	0.269363
A_CvampyrusSP121_16S_(1,476)	0.329024	0.258685	0.26379	0.00391259
A_AinfernalisSP058_16S_(1,522)	0.380897	0.24784	0.282935	0.0568078	0.060969
A_BinfernalisSP059_16S_(1,537)	0.380897	0.24784	0.282935	0.0568078	0.060969	0
A_CinfernalisSP060_16S_(1,550)	0.35308	0.235775	0.278963	0.0442255	0.0483283	0.0197759	0.0197759
A_DinfernalisSP061_16S_(1,536)	0.35308	0.235775	0.278963	0.0442255	0.0483283	0.0197759	0.0197759	0
A_EinfernalisSP071_16S_(1,551)	0.35308	0.235775	0.278963	0.0524446	0.0565743	0.0197759	0.0197759	0.00783869	0.00783869
A_AcorallipesSP062_16S_(1,523)	0.320386	0.246155	0.255365	0.0699151	0.0741542	0.0877018	0.0877018	0.0830264	0.0830264	0.0830264
A_BcorallipesSP063_16S_(1,514)	0.320386	0.246155	0.255365	0.0699151	0.0741542	0.0877018	0.0877018	0.0830264	0.0830264	0.0830264	0
A_Ajeekeli12299SP069_16S_(1,534)	0.402887	0.266348	0.282165	0.0924343	0.0880811	0.0880811	0.0880811	0.0877018	0.0877018	0.0963819	0.119907	0.119907
A_Bjeekeli_13962SP070_16S_(1,526)	0.380244	0.229514	0.291379	0.113784	0.118193	0.113784	0.113784	0.104549	0.104549	0.104549	0.0971215	0.0971215	0.0824082
A_AerythrocephalusSP065_16S_(1,532)	0.35308	0.222735	0.244105	0.0886616	0.0930455	0.115177	0.115177	0.10141	0.10141	0.10141	0.0886616	0.0886616	0.134958	0.129645
A_AhovaSP067_16S_(1,545)	0.369923	0.210932	0.245121	0.126535	0.131126	0.116339	0.116339	0.112339	0.112339	0.112339	0.135732	0.135732	0.137636	0.146176	0.0962802
A_BhovaSP068_16S_(1,530)	0.362899	0.239331	0.251286	0.108195	0.112723	0.0983063	0.0983063	0.10322	0.10322	0.10322	0.130979	0.130979	0.128151	0.150693	0.0837519	0.052608
A_ChovaSP092_16a_(1,469)	0.39384	0.256781	0.246822	0.126393	0.130979	0.125249	0.125249	0.12127	0.12127	0.12127	0.135579	0.135579	0.151579	0.169571	0.109997	0.0835668	0.0748727
A_CcowaniSP113_16b	0.355389	0.194925	0.235459	0.0972251	0.101627	0.106043	0.106043	0.0924343	0.0924343	0.0924343	0.114916	0.114916	0.125528	0.129347	0.0774234	0.0788221	0.0706632	0.0835668
A_DcowaniSP114_16S_(1,484)	0.355389	0.194925	0.235459	0.0972251	0.101627	0.106043	0.106043	0.0924343	0.0924343	0.0924343	0.114916	0.114916	0.125528	0.129347	0.0774234	0.0788221	0.0706632	0.0835668	0
A_AsanguineusSP115_16Sa	0.35367	0.241454	0.273787	0.121124	0.125667	0.134796	0.134796	0.120579	0.120579	0.120579	0.125667	0.125667	0.136671	0.145152	0.0919383	0.111459	0.0979783	0.111337	0.0571006	0.0571006
A_DsanguineusSP118_16Sa	0.355988	0.221855	0.258337	0.110592	0.115041	0.119504	0.119504	0.105691	0.105691	0.105691	0.115041	0.115041	0.121124	0.12949	0.082239	0.0968016	0.0836542	0.096699	0.0440894	0.0440894	0.0119184
18S
Doratogonus
Mad_maxASP107_18S_(1,1836)	0.182379
Mad_maxBSP108_18S_(1,1839)	0.182379	0
S_simplexSP078_18S_(1,1819)	0.164955	0.0979153	0.0979153
S_triareusSP080_18S_(1,1823)	0.164402	0.104622	0.104622	0.00813996
C_semiSP074_18S_(1,1843)	0.166649	0.107213	0.107213	0.0708923	0.0760946
A_AvampyrusSP119_18S_(1,2058)	0.165818	0.101976	0.101976	0.0539285	0.0601785	0.0495643
A_BvampyrusSP120_18S_(1,1818)	0.163609	0.101996	0.101996	0.0539387	0.0601899	0.0476966	0.00231492
A_CvampyrusSP121_18S_(1,1824)	0.163609	0.101996	0.101996	0.0539387	0.0601899	0.0476966	0.00231492	0
A_DvampyrusSP122_18S_(1,1813)	0.165818	0.101976	0.101976	0.0539285	0.0601785	0.0495643	0	0.00231492	0.00231492
A_AinfernalisSP058_18S_(1,1824)	0.164333	0.102682	0.102682	0.0545707	0.0608284	0.0501913	0.00289531	0.00231576	0.00231576	0.00289531
A_BinfernalisSP059_18S_(1,1825)	0.164333	0.102682	0.102682	0.0545707	0.0608284	0.0501913	0.00289531	0.00231576	0.00231576	0.00289531	0
A_CinfernalisSP060_18S_(1,1824)	0.164333	0.102682	0.102682	0.0545707	0.0608284	0.0501913	0.00289531	0.00231576	0.00231576	0.00289531	0	0
A_DinfernalisSP061_18S_(1,1827)	0.164333	0.102682	0.102682	0.0545707	0.0608284	0.0501913	0.00289531	0.00231576	0.00231576	0.00289531	0	0	0
A_EinfernalisSP071_18S_(1,1825)	0.165093	0.102723	0.102723	0.0552034	0.0614676	0.0508191	0.00347636	0.00289636	0.00289636	0.00347636	0.000578053	0.000578053	0.000578053	0.000578053
A_AcorallipesSP062_18S_(1,1826)	0.164231	0.102601	0.102601	0.0539286	0.0601786	0.0483397	0.00521784	0.0046371	0.0046371	0.00521784	0.00463627	0.00463627	0.00463627	0.00463627	0.00521879
A_BcorallipesSP063_18S_(1,1827)	0.164231	0.102601	0.102601	0.0539286	0.0601786	0.0483397	0.00521784	0.0046371	0.0046371	0.00521784	0.00463627	0.00463627	0.00463627	0.00463627	0.00521879	0
A_Ajeekeli12299SP069_18S_(1,1823)	0.16935	0.101976	0.101976	0.0527168	0.0590046	0.0502102	0.00813257	0.00755008	0.00755008	0.00813257	0.00754871	0.00754871	0.00754871	0.00754871	0.00813405	0.00871691	0.00871691
A_Bjeekeli13962SP070_18S_(1,1824)	0.167132	0.102016	0.102016	0.0514766	0.0583564	0.0483578	0.0122325	0.0116476	0.0116476	0.0122325	0.0116455	0.0116455	0.0116455	0.0116455	0.0122348	0.0128201	0.0128201	0.00812964
A_AhovaSP067_18S_(1,1821)	0.173918	0.113489	0.113489	0.0640569	0.0691336	0.060293	0.0258984	0.0259032	0.0259032	0.0258984	0.0265074	0.0265074	0.0265074	0.0265074	0.0271123	0.025309	0.025309	0.0271072	0.026522
A_BhovaSP068_18S_(1,1810)	0.173918	0.113489	0.113489	0.0640569	0.0691336	0.060293	0.0258984	0.0259032	0.0259032	0.0258984	0.0265074	0.0265074	0.0265074	0.0265074	0.0271123	0.025309	0.025309	0.0271072	0.026522	0
A_ChovaSP092_18S_(1,1821)	0.178371	0.114935	0.114935	0.0678514	0.0729823	0.0615731	0.0295008	0.0295063	0.0295063	0.0295008	0.0301141	0.0301141	0.0301141	0.0301141	0.0307225	0.02891	0.02891	0.0307168	0.0307339	0.00638121	0.00638121
A_BcowaniSP112_18S_(1,1800)	0.167132	0.107298	0.107298	0.0570737	0.0633539	0.0502858	0.0175341	0.016946	0.016946	0.0175341	0.0169429	0.0169429	0.0169429	0.0169429	0.0175373	0.0157677	0.0157677	0.0187179	0.019314	0.0258841	0.0258841	0.0306998
A_DcowaniSP114_18S_(1,1824)	0.167132	0.107298	0.107298	0.0570737	0.0633539	0.0502858	0.0175341	0.016946	0.016946	0.0175341	0.0169429	0.0169429	0.0169429	0.0169429	0.0175373	0.0157677	0.0157677	0.0187179	0.019314	0.0258841	0.0258841	0.0306998	0

## Sheet: Caption
Table. Estimates of Evolutionary Divergence between Sequences
The number of base substitutions per site from between sequences are shown. Analyses were conducted using the Maximum Composite Likelihood model [1]. The analysis involved 28 nucleotide sequences. Codon positions included were 1st+2nd+3rd+Noncoding. All positions containing gaps and missing data were eliminated. There were a total of 504 positions in the final dataset. Evolutionary analyses were …
1. Tamura K., Nei M., and Kumar S. (2004). Prospects for inferring very large phylogenies by using the neighbor-joining method. Proceedings of the National Academy of Sciences (USA) 101:11030-11035.
2. Tamura K., Peterson D., Peterson N., Stecher G., Nei M., and Kumar S. (2011). MEGA5: Molecular Evolutionary Genetics Analysis using Maximum Likelihood, Evolutionary Distance, and Maximum Parsimony Methods. Molecular Biology and Evolution (In Press).
Disclaimer: Although utmost care has been taken to ensure the correctness of the caption, the caption text is provided "as is" without any warranty of any kind. Authors advise the user to carefully check the caption prior to its use for any purpose and report any errors or problems to the authors immediately (www.megasoftware.net). In no event shall the authors and their employers be liable for a…
